# Supplementary material for: A Light-Powered Liquid Crystal Elastomer Roller
Source: Polymers (Basel). 2023 Oct 25;15(21):4221. doi: 10.3390/polym15214221 (PMC10650120; doi:10.3390/polym15214221)
Supplement: Supplementary file 1 [file polymers-15-04221-s001.zip]

Archive with 9 entries (9 files):
- Video5.mp4
- video6.mp4
- Video7.mp4
- Conflict of Interest.pdf
- Highlights.pdf
- Video1.mp4
- Video2.mp4
- Video3.mp4
- Video4.mp4
